# Supplementary material for: Recent progress and future prospects of the early solar system chronology
Source: Natl Sci Rev. 2025 Jul 11;12(9):nwaf281. doi: 10.1093/nsr/nwaf281 (PMC12392906; doi:10.1093/nsr/nwaf281)
Supplement: nwaf281_Supplemental_File [file nwaf281_supplemental_file.zip]

Archive with 1 entries (1 files):
- Supple_Table_S1.xlsx
