# Supplementary material for: Recent progress and future prospects of the early solar system chronology
Source: Natl Sci Rev. 2025 Jul 11;12(9):nwaf281. doi: 10.1093/nsr/nwaf281 (PMC12392906; doi:10.1093/nsr/nwaf281)
Supplement: nwaf281_Supplemental_File [file nwaf281_supplemental_file.zip › Supple_Table_S1.xlsx]

## Sheet: Table S1
Table S1. Radionuclides used in geochronology and cosmochronology
#	Parent isotope	Daughter isotope	Half-life (Ma)	Decay mode	Condensation T_parent (K)	Condensation T_daughter (K)	Delta T (K)	Abundance ratio	Abundance of reference nuclide (%)	Initial abundance		Bulk initial abundance	Lifespan, Ma to 10-7 abund.	Lifespan, Ma to 10-9 abund.	Reference to highlighted item	Usage
1	7Be	7Li	53.28 days	electron capture	1452	1142	310	7Be/9Be	100	(6.1±1.3)x10-3	0.0061	0.0061				Exotic cosmo
2	41Ca	41K	0.0994	electron capture	1517	1006	511	41Ca/40Ca	96.92	4x10–9	4e-09	3.8768e-09		0.194314	Jorg et al. 2012	Exotic cosmo
3	36Cl	36S, 36Ar	0.301	β- decay, electron capture	948	664 (S) 47 (Ar)		36Cl/35Cl	75.4	1.8x10-5	1.8e-05	1.3572e-05	2.13243	4.13223		Exotic cosmo
4	26Al	26Mg	0.717	β+ decay, electron capture	1653	1336	317	26Al/27Al	100	(5.23±0.13)x10-5	5.23e-05	5.23e-05	6.47499	11.2386	Heinitz et al. 2022 [66] Jacobsen et al 2008 (CAIs) [160]	Mainstream cosmo
4	26Al	26Mg	0.717	β+ decay, electron capture	1653	1336	317	26Al/27Al	100	(1.70±0.23)x10-5	1.7e-05	1.7e-05	5.31253	10.0762	Heinitz et al. 2022 [66] Schiller et al. 2015 (D'Orbigny) [51]	Mainstream cosmo
5	10Be	10B	1.387	β- decay	1452	908	544	10Be/9Be	100	(8.8±0.6)x10-4	0.00088	0.00088	18.1743	27.3893		Exotic cosmo
6	135Cs	135Ba	2.3	β- decay	799	1455	-656	135Cs/133Cs	100	4.8x10-4	0.00048	0.00048	28.1263	43.4072		Exotic cosmo
7	60Fe	60Ni	2.62	β- decay	1334	1353	-19	60Fe/56Fe	91.52	(7.1±2.3)x10-9	7.1e-09	6.49792e-09		7.07394		Exotic cosmo
8	53Mn	53Cr	3.7	electron capture	1158	1296	-138	53Mn/55Mn	100	(6.71±0.56)x10-6	6.71e-06	6.71e-06	22.4525	47.0348		Mainstream cosmo
9	107Pd	107Ag	6.5	β- decay	1324	996	328	107Pd/108Pd	51.35	(5.9±2.2)x10-5	5.9e-05	3.02965e-05	53.5795	96.7646		Exotic cosmo
10	182Hf	182W	8.9	β- decay	1684	1789	-105	182Hf/180Hf	35.07	(9.81±0.41)x10-5	9.81e-05	3.44037e-05	74.9951	134.125		Mainstream cosmo
11	247Cm	235U	15.6	α decay *)	unknown	1610		247Cm/235U	0.72	(1.1 ± 0.3) × 10−4	0.00011	7.92e-07	46.5738	150.218	Tissot et al. 2016 [161]	Exotic cosmo
12	129I	129Xe	15.7	β- decay	535	68	467	129I/127I	100	10-4	0.0001	0.0001	156.463	260.771		Exotic cosmo
13	205Pb	205Tl	17.3	electron capture	727	532	195	205Pb/204Pb	1.37	10-3	0.001	1.37e-05	122.796	237.735		Exotic cosmo
14	92Nb	92Zr	34.7	electron capture	1559	1741	-182	92Nb/93Nb	100	(1.66±0.10)x10-5	1.66e-05	1.66e-05	255.914	486.456	Haba et al. 2021 inner solar system [57]	Exotic cosmo
14	92Nb	92Zr	34.7	electron capture	1559	1741	-182	92Nb/93Nb	100	(2.96±0.27)x10-5	2.96e-05	2.96e-05	284.868	515.41	Hibiya et al. 2023 outer solar system [58]	Exotic cosmo
15	244Pu	fission products	80	spontaneous fission	unknown	varies between fission products		244Pu/238U	99.3	7x10-3	0.007	0.006951	1286.79	1818.3		Exotic cosmo
16	146Sm	142Nd	92	α decay	1590	1602	-12	146Sm/144Sm	3.16	(8.28±0.44)x10-3	0.00828	0.000261648	1044.51	1655.75	Chiera et al. 2024 [77], Marks et al. 2014 [162]	Early planetary differerentiation
17	235U	207Pb	704	α decay *)	1610	727	883		0.72			0.0072				Mainstream cosmo and planetary
18	40K	40Ca, 40Ar	1249	β- decay (89%), electron capture (11%)	1006	1517 (Ca) 47 (Ar)			0.012			0.00012				Mainstream cosmo and planetary
19	238U	206Pb	4468.3	α decay *)	1610	727	883		99.3			0.993				Mainstream cosmo and planetary
20	232Th	208Pb	14050	α decay *)	1659	727	932		100			1				Mainstream cosmo and planetary
21	176Lu	176Hf	37300	β- decay	1659	1684	-25		2.6			0.026			Scherer et al. 2001 [163] Soderlund et al. 2004 [164]	Mainstream cosmo and planetary
22	187Re	187Os	41500	β- decay	1821	1812	9		62.93			0.6293				Mainstream cosmo and planetary
23	87Rb	87Sr	49610	β- decay	800	1464	-664		27.85			0.2785			Villa et al. 2015 [63]	Mainstream cosmo and planetary
24	147Sm	143Nd	106000	α decay	1590	1602	-12		15.07			0.1507				Mainstream cosmo and planetary
25	190Pt	186Os	488000	α decay	1408	1812	-404		0.012			0.00012				Mainstream cosmo and planetary
*) Decay chains of multiple α and β decay events.
#) Two half-life values are currently in use (see text for details).
Half-life and initial abundance values are as listed by Davis and McKeegan 2014 [3] and Goderis et al. 2016 [165], except where superceded by more recent and more accurate determinations listed in the highlighted cells.
Condensation temperatures - 50% T_C from Table 8 in Lodders 2003 [166]
Lifespan {Ma) to 10^-7 abundance - time required to reduce the abundance of a radionuclide to 10^-7
Lifespan {Ma) to 10^-9 abundance - time required to reduce the abundance of a radionuclide to 10^-9
References in Table 1: Heinitz et al. 2022 [66], Jacobsen et al 2008 [159] , Schiller et al. 2015 [51], Tissot et al. 2016 [160], Haba et al. 2021 [57], Hibiya et al. 2023 [58], Chiera et al. 2024 [77], Marks et al. 2014 [161], Scherer et al. 2001 [162], Soderlund et al. 2004 [163], Villa et al. 2015 [63], Davis and McKeegan 2014 [3], Goderis et al. 2016 [164], Lodders 2003 [165].
